# Supplementary material for: Impact of Orchiectomy on Oxidative Stress-Induced Neurodegeneration in the Male Rat Retina: A Proteomic Analysis
Source: Antioxidants (Basel). 2026 Apr 12;15(4):479. doi: 10.3390/antiox15040479 (PMC13114075; doi:10.3390/antiox15040479)
Supplement: Supplementary file 1 [file antioxidants-15-00479-s001.zip]

Archive with 2 entries (2 files):
- Supplemental Figures.zip
- Supplemental Tables.zip
